# Supplementary material for: Efficacy and Safety of Lianhua Qingke Tablets in Children With Mycoplasma pneumoniae Pneumonia: A Randomized, Double‐Blind, Multicenter, Placebo‐Controlled Clinical Trial
Source: Clin Respir J. 2026 Jun 25;20(7):e70204. doi: 10.1111/crj.70204 (PMC13304230; doi:10.1111/crj.70204)
Supplement: Supplementary file 3 — Data S3: Supporting Information. [file CRJ-20-e70204-s002.xlsx]

## Sheet: 160例
随机编号	姓名缩写	入组抗体滴度	出组抗体滴度	入组核酸检测（阴性/阳性）	出组核酸检测（阴性/阳性）	抗体（阴性/阳性）	确诊MPP（是/否）	耐药基因（阴性/阳性）	备注	分组
229	ZYYA	-	1:640	+	-	阳性	是	阳性	2063AG	LHQK
209	LJLE	-	-	+	-	阳性	是	阳性	2063AG	LHQK
205	LJYI	1:160	1:640	+	+	阳性	是	阳性	2063AG	LHQK
203	LRHA	1:40	1:320	+	-	阳性	是	阳性	2063AG	LHQK
154	QYHA	1:320	1:40	+	+	阳性	是	阳性	2063AG	LHQK
150	WYXI	-	1:40	+	+	阳性	是	阳性	2063AG	LHQK
095	XCJI	≥1：1280		+		阳性	是	阳性	2063AG	LHQK
092	SYTA	1:80	1:1280	+	+	阳性	是	阳性	2063AG	LHQK
029	PZEN	-	1:640	+	+	阳性	是	阳性	2063AG	LHQK
022	GHFE	1:160	1:160	+	-	阳性	是	阳性	2063AG	LHQK
226	ZZYU	-	≥1：1280	-	+	阳性	是	阳性	2063AG	LHQK
223	YYWE	-	-	-	-	阴性	否	阳性	2063AG	LHQK
202	ZYHA	1:640	≥1：1280	+	+	阳性	是	阳性	2063AG	LHQK
197	WYLI	1:320	≥1：1280	+	-	阳性	是	阳性	2063AG	LHQK
195	ZJCH	1:40	1:640	+	-	阳性	是	阳性	2063AG	LHQK
191	XYHA	1:320	≥1：1280	+	+	阳性	是	阳性	2063AG	LHQK
189	LSWY	1:80		+		阳性	是	阳性	2063AG	LHQK
146	XCXI	1:160	1:160	+	-	阳性	是	阳性	2063AG	LHQK
119	DWRU	1:40	1:1280	+	+	阳性	是	阳性	2063AG	LHQK
10	LZYI	-	1:320	-	+	阳性	是	阳性	2063AG	LHQK
228	LZAN	1:1280	1:640	-	+	阳性	是	阳性	2063AG	对照
207	LZYI	1:40	1:160	+	+	阳性	是	阳性	2063AG	对照
204	LSJI	-	1:640	+	-	阳性	是	阳性	2063AG	对照
153	LYPE	1:80	1:640	+	-	阳性	是	阳性	2063AG	对照
151	WZHA	-	1:640	+	-	阳性	是	阳性	2063AG	对照
149	LYZH	1:320	-	+	-	阳性	是	阳性	2063AG	对照
089	LZMO	-	1:640	-	+	阳性	是	阳性	2063AG	对照
086	ZJYI	-	1:320	+	-	阳性	是	阳性	2063AG	对照
085	YYXI	1:80	1:1280	+	-	阳性	是	阳性	2063AG	对照
084	YYWE	≥1：1280	1:640	+	-	阳性	是	阳性	2063AG	对照
058	GTBO	1:160	1:160	+	-	阳性	是	阳性	2063AG	对照
212	HDYA	无标本		+		阳性	是	阳性	2063AG	对照
211	LZZQ	≥1：1280	-	-	+	阳性	是	阳性	2063AG	对照
190	HMYA	1:160	1:640	+	-	阳性	是	阳性	2063AG	对照
120	LWXU	1:80	1:640	-	+	阳性	是	阳性	2063AG	对照
118	WYXI	1:40	1:1280	-	-	阳性	是	阳性	2063AG	对照
70	WJYU	≥1：1280	≥1：1280	+	-	阳性	是	阳性	2063AG	对照
14	CJJI	1:160	-	-	-	阳性	是	阳性	2063AG	对照
16	WHYU	1:80	1:640	+	-	阳性	是	阴性
227	YXYA	-	1:40	-	-	阳性	是	阴性
210	AJYI	1:40	1:1280	-	-	阳性	是	阴性
208	CYSE	1:320	1:320	-	-	阳性	是	阴性
206	GYXU	-	1:80	-	-	阳性	是	阴性
180	CKYU	1：80				阴性	否	阴性
179	GCYA	≥1：1280	≥1：1280	-	-	阳性	是	阴性
178	WZXU	-	-	-		阴性	否	阴性
177	YJYI					阴性	否	阴性
156	ZCYU	1:40	1:40	-	-	阴性	否	阴性
155	DJYI	-	-	-	-	阴性	否	阴性
152	GMRA	-	1:320	-	-	阳性	是	阴性
140	YZYE	-	-	-		阴性	否	阴性
139	ZJXU			-	-	阴性	否	阴性
138	YCQI	≥1：1280	≥1：1280	-	-	阳性	是	阴性
137	NJXI	-	1:320			阳性	是	阴性
114	WXCH	1:320	1:640		-	阳性	是	阴性
113	WZHA		≥1：1280	-	-	阳性	是	阴性
112	GTYU		≥1：1280	-	-	阳性	是	阴性
111	LCLI	1:160	1:80	-	-	阳性	是	阴性
094	XJYI			-		阴性	否	阴性
093	ZWKA	≥1：1280	≥1：1280	-	-	阳性	是	阴性
091	GYKE	1:160	1:160	-	-	阳性	是	阴性
090	GSYU	1:160	1:640	-	-	阳性	是	阴性
088	HHZE	1:320	1:640	-	-	阳性	是	阴性
087	LYNU	1:80	1:1280	-	-	阳性	是	阴性
083	ZXMO	-		-		阴性	否	阴性
082	YRYA	-	-	-	-	阴性	否	阴性
060	LYFA	1:40		-		阴性	否	阴性
059	DYHA	1:320	1:320	-	-	阳性	是	阴性
057	HPZE	1:160	1:160	-	-	阳性	是	阴性
056	ZSHE			-		阴性	否	阴性
055				-	-	阴性	否	阴性
053		≥1：1280		-	-	阳性	是	阴性
051	LHYU	≥1：1280	≥1：1280		-	阳性	是	阴性
050	QCHE	≥1：1280	≥1：1280	-	-	阳性	是	阴性
049	XNZE	≥1：1280	≥1：1280	-	-	阳性	是	阴性
048	YSKA	≥1：1280	≥1：1280	-	-	阳性	是	阴性
047	XMYA	≥1：1280	≥1：1280	-	-	阳性	是	阴性
037		1:160	1:160	-	-	阳性	是	阴性
030	LMYU	1:160	1:640	-	-	阳性	是	阴性
028	ZMKE	1:80	1:80	-	-	阴性	否	阴性
027	DZYE	1:160	1:640	-	-	阳性	是	阴性
026	LNZU	1:80	1:80	-	-	阴性	否	阴性
025	LYCH	1:80	1:160	-	-	阳性	是	阴性
024	LRXU	1:40	1:80	-	-	阴性	否	阴性
023	LRCH	-	1:640	-	-	阳性	是	阴性
021	WJXU	1:40	1:40	-	-	阴性	否	阴性
020	NYRO	1:40	1:80	-	-	阴性	否	阴性
019	ZXQI	1:160	1:160	-	-	阳性	是	阴性
018	ZKXI	1:320	1:320	-	-	阳性	是	阴性
017	PZTO	1:320	1:320	-	-	阳性	是	阴性
008	SYBO	≥1：1280	≥1：1280	-	-	阳性	是	阴性
007	WZHA	≥1：1280	≥1：1280	-	-	阳性	是	阴性
006	ZYHA	1:640	≥1：1280	-	-	阳性	是	阴性
005	CMXI	1:640	1:640	-	-	阳性	是	阴性
004	LKXI	1:40	1:40	-		阴性	否	阴性
003	WYXE	1:160	≥1：1280	-		阳性	是	阴性
002	HNXI	1:80	≥1：1280	-		阳性	是	阴性
001	ZJYU	-	1:80	-		阳性	是	阴性
240	LZYO	1:80	1:80	-	-	阴性	否	阴性
239	LJYI	-	-	-	-	阴性	否	阴性
238	DHYE	1:320	1:320	-	-	阳性	是	阴性
237	DJEN	1:640	1:640	-	-	阳性	是	阴性
236	BSMU	-	1:40	-	-	阳性	是	阴性
235	LHYU	-	-	-	-	阴性	否	阴性
225	LYME	-		-		阴性	否	阴性
224	CBWE	≥1：1280	-	+	-	阳性	是	阴性
222	LYMI	-	-	-	-	阴性	否	阴性
221	HUKA	1：320	-	-	-	阳性	是	阴性
220	ZCYA	1:640	-	-	-	阳性	是	阴性
219	ZJYA	-	-	-	-	阴性	否	阴性
213	PYDI	1：320		无标本	无标本	阳性	是	阴性
201	WYWX	≥1：1280	≥1：1280	-	-	阳性	是	阴性
200	RYKE	1:320	1:640	-	-	阳性	是	阴性
199	CYWT	1:160	1:80	-	-	阳性	是	阴性
198	WYRU	≥1：1280	≥1：1280	-	-	阳性	是	阴性
196	MYXU	-	1:320	-	-	阳性	是	阴性
194	LCXI	1:640	1:320	-	-	阳性	是	阴性
193	LYTO	1:80	1:640	-	-	阳性	是	阴性
192	ZZCH	1:320	1:160	-	-	阳性	是	阴性
187	MHYU	1:40	-	-	-	阴性	否	阴性
186	YJJI	-	1:640	-	-	阳性	是	阴性
185	YSSE	1:40	1:320	-	-	阳性	是	阴性
184	ZSMA	1:640	1:320	-	-	阳性	是	阴性
183	WZYU	1:320	1:40	-	-	阳性	是	阴性
169	LYXU	≥1：1280	≥1：1280	-	-	阳性	是	阴性
160	WMEE	-	1:320			阳性	是	阴性
159	CXFE	1:640	1:640			阳性	是	阴性
158	GCYU	1:640				阳性	是	阴性
157	ZDSH	1:640				阳性	是	阴性
148	FYHA	1:640	1:640	-	-	阳性	是	阴性
143	DWBO	-	-	-	-	阴性	否	阴性
142	LJXI	1:1280	1:640	-	-	阳性	是	阴性
141	HYHA	1:160	1:160	-	-	阳性	是	阴性
128	LRSH	1:40		-		阴性	否	阴性
127	GSYU	1:40				阴性	否	阴性
126	FYXI	≥1：1280				阳性	是	阴性
125	FYHU	≥1：1280				阳性	是	阴性
124	ZWRU	1:640				阳性	是	阴性
123	ZCJI	1:320				阳性	是	阴性
122	QJYI	1:160	1:80	-		阳性	是	阴性
121	HXCI	1:640	1:640	-		阳性	是	阴性
117	YYFE	1:80	1:160	-	-	阳性	是	阴性
116	HAHA	-	1：640	-	-	阳性	是	阴性
115	XZXU	1:320	无标本	-	-	阳性	是	阴性
103	PCYU	-	1:320	-	-	阳性	是	阴性
69	YXQI	≥1：1280	≥1：1280	-	-	阳性	是	阴性
68	LYTO	≥1：1280	≥1：1280	-	-	阳性	是	阴性
67	DKXI	1:320	≥1：1280	-	-	阳性	是	阴性
66	WSHA	≥1：1280	≥1：1280	-	-	阳性	是	阴性
65	WWBO	≥1：1280	≥1：1280	-	-	阳性	是	阴性
64	FJXI	≥1：1280	≥1：1280	-	-	阳性	是	阴性
63	GYXI	≥1：1280	≥1：1280	-	-	阳性	是	阴性
62	SZYY	≥1：1280	≥1：1280	-	-	阳性	是	阴性
61	YYTO	1:640	1:640	-	-	阳性	是	阴性
15	LXYU	01:40:00	1：1280	-	-	阳性	是	阴性
13	HWYU	1:160	-	-	-	阳性	是	阴性
12	LSYU	-	1:640	-	-	阳性	是	阴性
11	ZYTO	1:320	1:320	-	-	阳性	是	阴性
9	ZZXI	-	1:80	-	-	阳性	是	阴性
